# Supplementary material for: Increased Cytotoxicity of Bimetallic Ultrasmall Silver–Platinum Nanoparticles (2 nm) on Cells and Bacteria in Comparison to Silver Nanoparticles of the Same Size
Source: Materials (Basel). 2024 Jul 26;17(15):3702. doi: 10.3390/ma17153702 (PMC11313250; doi:10.3390/ma17153702)
Supplement: Supplementary file 1 [file materials-17-03702-s001.zip]

Archive with 1 entries (1 files):
- materials-3121523-supplementary.pdf
